# Supplementary material for: Late Pleistocene Expansion of Small Murid Rodents across the Palearctic in Relation to the Past Environmental Changes
Source: Genes (Basel). 2021 Apr 26;12(5):642. doi: 10.3390/genes12050642 (PMC8145813; doi:10.3390/genes12050642)
Supplement: Supplementary file 1 [file genes-12-00642-s001.zip]

Archive with 7 entries (7 files):
- File S1.xlsx
- File S2.pdf
- File S3.pdf
- File S4.pdf
- File S5.pdf
- File S6.pdf
- File S7.pdf
