# Supplementary material for: Late Pleistocene Expansion of Small Murid Rodents across the Palearctic in Relation to the Past Environmental Changes
Source: Genes (Basel). 2021 Apr 26;12(5):642. doi: 10.3390/genes12050642 (PMC8145813; doi:10.3390/genes12050642)
Supplement: Supplementary file 1 [file genes-12-00642-s001.zip › File S1.xlsx]

## Sheet: Table S1
Late Pleistocene Expansion of Small Murid Rodents across the Palearctic in Relation to the Past Environmental Changes
Kozyra K, Zając T.M., Ansorge H., Wierzbicki H., Moska M., Stanko M., Stopka P.
Supplementary materials S1
Table S1. Sequences used in genetic analyses
haplotype	region	country	GenBank Accession Number	N	source	collection	length
Hap_001	CH	China	KJ082007	1	Koh et al. 2014		1140
Hap_002	CH	China	KJ082011	1	Koh et al. 2014		1140
Hap_003	CH	China	KJ082022	2	Koh et al. 2014		1140
Hap_004	CH	China	KJ082019	7	Koh et al. 2014		1140
Hap_008	CH	China	KJ082012	1	Koh et al. 2014		1140
Hap_009	CH	China	KJ082013	2	Koh et al. 2014		1140
Hap_010	CH	China	KJ082014	1	Koh et al. 2014		1140
Hap_011	CH	China	KJ082015	1	Koh et al. 2014		1140
Hap_018	CH	China	KJ082006	1	Koh et al. 2014		1140
Hap_019	CH	China	KJ082008	1	Koh et al. 2014		1140
Hap_021	CH	China	KJ082016	1	Koh et al. 2014		1140
Hap_023	CH	China	KJ082017	1	Koh et al. 2014		1140
Hap_024	CH	China	KJ082018	1	Koh et al. 2014		1140
Hap_026	CH	China	KJ082020	1	Koh et al. 2014		1140
Hap_027	CH	China	KJ082021	1	Koh et al. 2014		1140
Hap_028	CH	China	KJ082023	1	Koh et al. 2014		1140
Hap_020	CH	China	AY389012	1	Liu et al. 2004		1140
Hap_025	CH	China	AY389011, KJ082024	1	Liu et al. 2004, Koh et al. 2014		1140
Hap_017	CH	China	AB096815	1	Suzuki et al. 2003		1140
Hap_022	CH	China	AB096809	1	Suzuki et al. 2003		1140
Hap_006	CH	China	KJ857285	1	Wang et al. 2014		1140
Hap_007	CH	China	KJ857286	1	Wang et al. 2014		1140
Hap_005	CH	China	KJ857284, KR338982	4	Wang et al. 2014, Pereverzeva et al. 2016		1140
Hap_012	CH	China	KF294387, KF294388, KF294392, KF294394, KF294396	5	Wang et al. 2015		1140
Hap_013	CH	China	KF294389	1	Wang et al. 2015		1140
Hap_014	CH	China	KF294390	1	Wang et al. 2015		1140
Hap_015	CH	China	KF294391, KF294393	2	Wang et al. 2015		1140
Hap_016	CH	China	KF294395	1	Wang et al. 2015		1140
Hap_147	CZ	Czech Republic	MT113485	1	this study	J. Bryja, P. Stopka	1140
Hap_148	CZ	Czech Republic	MT113486	13	this study	J. Bryja, P. Stopka	1140
Hap_149	CZ	Czech Republic	MT113487	3	this study	J. Bryja, P. Stopka	1140
Hap_150	CZ	Czech Republic	MT113488	1	this study	J. Bryja, P. Stopka	1140
Hap_151	CZ	Czech Republic	MT113489	1	this study	J. Bryja, P. Stopka	1140
Hap_152	CZ	Czech Republic	MT113490	2	this study	J. Bryja, P. Stopka	1140
Hap_153	CZ	Czech Republic	MT113491	1	this study	J. Bryja, P. Stopka	1140
Hap_154	CZ	Czech Republic	MT113492	1	this study	J. Bryja, P. Stopka	1140
Hap_158	GER	Germany	AF159390	1	Martin et al. 2000		1140
Hap_156	GER	Germany	MT113494	2	this study	H. Ansorge	1140
Hap_157	GER	Germany	MT113495	1	this study	H. Ansorge	1140
Hap_159	GER	Germany	MT113496	1	this study	H. Ansorge	1140
Hap_160	GER	Germany	MT113497	2	this study	H. Ansorge	1140
Hap_161	GER	Germany	MT113498	1	this study	H. Ansorge	1140
Hap_162	GER	Germany	MT113499	1	this study	H. Ansorge	1140
Hap_163	GER	Germany	MT113500	1	this study	H. Ansorge	1140
Hap_164	GER	Germany	MT113501	2	this study	H. Ansorge	1140
Hap_165	GER	Germany	MT113502	1	this study	H. Ansorge	1140
Hap_166	GER	Germany	MT113503	2	this study	H. Ansorge	1140
Hap_155	GER, PL	Germany, Poland	MT113493, MT113540	5	this study	H. Ansorge, K. Kozyra	1140
Hap_167	HUN	Hungary	KJ082029	2	Koh et al. 2014		1140
Hap_168	HUN	Hungary	KJ082028	5	Koh et al. 2014		1140
Hap_169	IT	Italy	AB303226	1	Suzuki et al. 2008		1140
Hap_144	KAZ	Kazakhstan	AM945839	1	Sakka et al. 2010		1078
Hap_145	KAZ	Kazakhstan	AM945845	1	Sakka et al. 2010		1078
Hap_146	KAZ	Kazakhstan	AM945846	1	Sakka et al. 2010		1078
Hap_029	MNG	Mongolia	MT113505	2	this study	H. Ansorge	1140
Hap_030	MNG	Mongolia	MT113506	5	this study	H. Ansorge	1140
Hap_031	MNG	Mongolia	MT113507	5	this study	H. Ansorge	1140
Hap_032	MNG	Mongolia	MT113508	2	this study	H. Ansorge	1140
Hap_033	MNG	Mongolia	MT113509	1	this study	H. Ansorge	1140
Hap_034	MNG	Mongolia	MT113510	1	this study	H. Ansorge	1140
Hap_035	MNG	Mongolia	MT113511	1	this study	H. Ansorge	1140
Hap_036	MNG	Mongolia	MT113512	1	this study	H. Ansorge	1140
Hap_037	MNG	Mongolia	MT113513	1	this study	H. Ansorge	1140
Hap_038	MNG	Mongolia	MT113514	1	this study	H. Ansorge	1140
Hap_039	MNG	Mongolia	MT113515	1	this study	H. Ansorge	1140
Hap_040	MNG	Mongolia	MT113516	1	this study	H. Ansorge	1140
Hap_041	MNG	Mongolia	MT113517	1	this study	H. Ansorge	1140
Hap_042	MNG	Mongolia	MT113518	1	this study	H. Ansorge	1140
Hap_043	MNG	Mongolia	MT113519	1	this study	H. Ansorge	1140
Hap_044	MNG	Mongolia	MT113520	1	this study	H. Ansorge	1140
Hap_045	MNG	Mongolia	MT113521	2	this study	H. Ansorge	1140
Hap_046	MNG	Mongolia	MT113522	2	this study	H. Ansorge	1140
Hap_047	MNG	Mongolia	MT113523	1	this study	H. Ansorge	1140
Hap_170	PL	Poland	MT113542	6	this study	K. Kozyra	1140
Hap_171	PL	Poland	MT113543	1	this study	K. Kozyra	1140
Hap_172	PL	Poland	MT113544	1	this study	K. Kozyra	1140
Hap_173	PL	Poland	MT113545	3	this study	K. Kozyra	1140
Hap_174	PL	Poland	MT113546	1	this study	K. Kozyra	1140
Hap_175	PL	Poland	MT113547	5	this study	K. Kozyra	1140
Hap_176	PL	Poland	MT113548	2	this study	K. Kozyra	1140
Hap_177	PL	Poland	MT113549	6	this study	K. Kozyra	1140
Hap_178	PL	Poland	MT113550	1	this study	K. Kozyra	1140
Hap_179	PL	Poland	MT113551	4	this study	K. Kozyra	1140
Hap_180	PL	Poland	MT113552	1	this study	K. Kozyra	1140
Hap_181	PL	Poland	MT113553	1	this study	K. Kozyra	1140
Hap_182	PL	Poland	MT113554	1	this study	K. Kozyra	1140
Hap_183	PL	Poland	MT113555	2	this study	K. Kozyra	1140
Hap_185	PL	Poland	MT113557	1	this study	K. Kozyra	1140
Hap_186	PL	Poland	MT113558	3	this study	K. Kozyra	1140
Hap_187	PL	Poland	MT113559	1	this study	K. Kozyra	1140
Hap_188	PL	Poland	MT113560	1	this study	K. Kozyra	1140
Hap_189	PL	Poland	MT113561	1	this study	K. Kozyra	1140
Hap_190	CZ, PL	Poland	MT113504, MT113562	1	this study	K. Kozyra	1140
Hap_191	PL	Poland	MT113563	3	this study	K. Kozyra	1140
Hap_192	PL	Poland	MT113564	1	this study	K. Kozyra	1140
Hap_193	PL	Poland	MT113565	1	this study	K. Kozyra	1140
Hap_194	PL	Poland	MT113566	1	this study	K. Kozyra	1140
Hap_195	PL	Poland	MT113567	2	this study	K. Kozyra	1140
Hap_196	PL	Poland	MT113568	1	this study	K. Kozyra	1140
Hap_197	PL	Poland	MT113569	1	this study	K. Kozyra	1140
Hap_167	PL, SVK	Poland, Slovakia	MT113524, MT113541	8	this study	H. Ansorge	1140
Hap_184	PL, SVK	Poland, Slovakia	MT113525, MT113556	3	this study	K. Kozyra, M. Stanko	1140
Hap_123	RUS	Russia	AF427332	1	Dekonenko & Ivanov (unpublished)		1140
Hap_124	RUS	Russia	AF427333	1	Dekonenko & Ivanov (unpublished)		1140
Hap_125	RUS	Russia	AF427334	1	Dekonenko & Ivanov (unpublished)		1140
Hap_130	RUS	Russia	KJ082026	1	Koh et al. 2014		1140
Hap_131	RUS	Russia	KJ082027	1	Koh et al. 2014		1140
Hap_132	RUS	Russia	KJ082025	1	Koh et al. 2014		1140
Hap_136	RUS	Russia	KJ082009	1	Koh et al. 2014		1140
Hap_137	RUS	Russia	KJ082010	1	Koh et al. 2014		1140
Hap_040	RUS	Russia	KR338983	2	Pereverzeva et al. 2016		1140
Hap_042	RUS	Russia	KR338984	2	Pereverzeva et al. 2016		1140
Hap_128	RUS	Russia	KR338986	54	Pereverzeva et al. 2016		1140
Hap_129	RUS	Russia	KR338985	24	Pereverzeva et al. 2016		1140
Hap_138	RUS	Russia	KU860004	1	Pereverzeva et al. 2016		1140
Hap_139	RUS	Russia	KU860003	1	Pereverzeva et al. 2016		1140
Hap_140	RUS	Russia	KU860002	1	Pereverzeva et al. 2016		1140
Hap_141	RUS	Russia	KU860001	1	Pereverzeva et al. 2016		1140
Hap_142	RUS	Russia	KU860000	1	Pereverzeva et al. 2016		1140
Hap_143	RUS	Russia	KU859999	1	Pereverzeva et al. 2016		1140
Hap_122	RUS	Russia	AM945838	1	Sakka et al. 2010		1078
Hap_126	RUS	Russia	AM945855	1	Sakka et al. 2010		888
Hap_127	RUS	Russia	AM945856	1	Sakka et al. 2010		888
Hap_133	RUS	Russia	AM945848	1	Sakka et al. 2010		1140
Hap_134	RUS	Russia	AM945847	1	Sakka et al. 2010		1078
Hap_135	RUS	Russia	AB032851	1	Serizawa et al. 2000		1140
Hap_198	SR	Serbia	EU349733	1	Liu et al. 2004		1140
Hap_199	SVK	Slovakia	MT113527	12	this study	M. Stanko	1140
Hap_200	SVK	Slovakia	MT113529	1	this study	M. Stanko	1140
Hap_201	SVK	Slovakia	MT113530	9	this study	M. Stanko	1140
Hap_202	SVK	Slovakia	MT113531	5	this study	M. Stanko	1140
Hap_203	SVK	Slovakia	MT113532	6	this study	M. Stanko	1140
Hap_204	SVK	Slovakia	MT113533	1	this study	M. Stanko	1140
Hap_205	SVK	Slovakia	MT113534	1	this study	M. Stanko	1140
Hap_206	SVK	Slovakia	MT113535	1	this study	M. Stanko	1140
Hap_207	SVK	Slovakia	MT113536	1	this study	M. Stanko	1140
Hap_208	SVK	Slovakia	MT113537	1	this study	M. Stanko	1140
Hap_209	SVK	Slovakia	MT113538	1	this study	M. Stanko	1140
Hap_210	SVK	Slovakia	MT113539	8	this study	M. Stanko	1140
Hap_053	KOR	South Korea	KJ082001	1	Koh et al. 2014		1140
Hap_060	KOR	South Korea	KJ081996	1	Koh et al. 2014		1140
Hap_061	KOR	South Korea	KJ081994	1	Koh et al. 2014		1140
Hap_062	KOR	South Korea	KJ081995	2	Koh et al. 2014		1140
Hap_063	KOR	South Korea	KJ081999	1	Koh et al. 2014		1140
Hap_064	KOR	South Korea	KJ081998	1	Koh et al. 2014		1140
Hap_065	KOR	South Korea	KJ081990	2	Koh et al. 2014		1140
Hap_066	KOR	South Korea	KJ081991	1	Koh et al. 2014		1140
Hap_068	KOR	South Korea	KJ081993	3	Koh et al. 2014		1140
Hap_069	KOR	South Korea	KJ081997	1	Koh et al. 2014		1140
Hap_075	KOR	South Korea	KJ082002	1	Koh et al. 2014		1140
Hap_076	KOR	South Korea	KJ082000	1	Koh et al. 2014		1140
Hap_077	KOR	South Korea	KJ082003	4	Koh et al. 2014		1140
Hap_078	KOR	South Korea	KJ082004	1	Koh et al. 2014		1140
Hap_079	KOR	South Korea	KJ082005	1	Koh et al. 2014		1140
Hap_048	KOR	South Korea	HM034868	1	Oh et al. 2013		1140
Hap_049	KOR	South Korea	HM034869, HM034871	2	Oh et al. 2013		1140
Hap_050	KOR	South Korea	HM034870	1	Oh et al. 2013		1140
Hap_051	KOR	South Korea	HM034872	1	Oh et al. 2013		1140
Hap_054	KOR	South Korea	HM034888	1	Oh et al. 2013		1140
Hap_055	KOR	South Korea	HM034889	1	Oh et al. 2013		1140
Hap_056	KOR	South Korea	HM034890	1	Oh et al. 2013		1140
Hap_057	KOR	South Korea	HM034878	1	Oh et al. 2013		1140
Hap_058	KOR	South Korea	HM034879	1	Oh et al. 2013		1140
Hap_059	KOR	South Korea	HM034881, HM034882, HM034886	3	Oh et al. 2013		1140
Hap_070	KOR	South Korea	HM034891	1	Oh et al. 2013		1140
Hap_071	KOR	South Korea	HM034880	1	Oh et al. 2013		1140
Hap_072	KOR	South Korea	HM034883	1	Oh et al. 2013		1140
Hap_073	KOR	South Korea	HM034884	1	Oh et al. 2013		1140
Hap_074	KOR	South Korea	HM034885, HM034887	2	Oh et al. 2013		1140
Hap_080	KOR	South Korea	HM034877	1	Oh et al. 2013		1140
Hap_081	KOR	South Korea	HM034873, HM034875	2	Oh et al. 2013		1140
Hap_082	KOR	South Korea	HM034874	1	Oh et al. 2013		1140
Hap_083	KOR	South Korea	HM034876	1	Oh et al. 2013		1140
Hap_052	KOR	South Korea	AB303225	1	Suzuki et al. 2008		1140
Hap_067	KOR	South Korea	AB303224, KJ081992	2	Suzuki et al. 2008, Koh et al. 2014		1140
Hap_095	KRJ	South Korea, Jeju Island	KJ081987	1	Koh et al. 2014		1140
Hap_096	KRJ	South Korea, Jeju Island	KJ081988	1	Koh et al. 2014		1140
Hap_098	KRJ	South Korea, Jeju Island	KJ081984	1	Koh et al. 2014		1140
Hap_099	KRJ	South Korea, Jeju Island	KJ081985	1	Koh et al. 2014		1140
Hap_108	KRJ	South Korea, Jeju Island	KJ081982	1	Koh et al. 2014		1140
Hap_084	KRJ	South Korea, Jeju Island	HM034899, HM034909, HM034910, HM034927, HM034930, HM034933	6	Oh et al. 2013		1140
Hap_085	KRJ	South Korea, Jeju Island	HM034912, HM034917	2	Oh et al. 2013		1140
Hap_086	KRJ	South Korea, Jeju Island	HM034913, HM034918	2	Oh et al. 2013		1140
Hap_087	KRJ	South Korea, Jeju Island	HM034914, HM034923	2	Oh et al. 2013		1140
Hap_088	KRJ	South Korea, Jeju Island	HM034894, HM034915, KJ081989	3	Oh et al. 2013		1140
Hap_089	KRJ	South Korea, Jeju Island	HM034906, HM034916	2	Oh et al. 2013		1140
Hap_091	KRJ	South Korea, Jeju Island	HM034895, HM034919, HM034922	3	Oh et al. 2013		1140
Hap_094	KRJ	South Korea, Jeju Island	HM034901, HM034903, HM034925	3	Oh et al. 2013		1140
Hap_097	KRJ	South Korea, Jeju Island	HM034898	1	Oh et al. 2013		1140
Hap_100	KRJ	South Korea, Jeju Island	HM034907, HM034911, HM034932, HM034934	4	Oh et al. 2013		1140
Hap_101	KRJ	South Korea, Jeju Island	HM034908	1	Oh et al. 2013		1140
Hap_102	KRJ	South Korea, Jeju Island	HM034931	1	Oh et al. 2013		1140
Hap_103	KRJ	South Korea, Jeju Island	HM034935	1	Oh et al. 2013		1140
Hap_104	KRJ	South Korea, Jeju Island	HM034937	1	Oh et al. 2013		1140
Hap_105	KRJ	South Korea, Jeju Island	HM034905, HM034926	2	Oh et al. 2013		1140
Hap_106	KRJ	South Korea, Jeju Island	HM034928	1	Oh et al. 2013		1140
Hap_107	KRJ	South Korea, Jeju Island	HM034939	1	Oh et al. 2013		1140
Hap_109	KRJ	South Korea, Jeju Island	HM034893	1	Oh et al. 2013		1140
Hap_110	KRJ	South Korea, Jeju Island	HM034896	1	Oh et al. 2013		1140
Hap_111	KRJ	South Korea, Jeju Island	HM034904	1	Oh et al. 2013		1140
Hap_112	KRJ	South Korea, Jeju Island	HM034920	1	Oh et al. 2013		1140
Hap_113	KRJ	South Korea, Jeju Island	HM034902	1	Oh et al. 2013		1140
Hap_090	KRJ	South Korea, Jeju Island	HM034921, HM034929, KJ081986	4	Oh et al. 2013, Koh et al. 2014		1140
Hap_092	KRJ	South Korea, Jeju Island	HM034897, HM034900, KJ081983	6	Oh et al. 2013, Koh et al. 2014		1140
Hap_093	KRJ	South Korea, Jeju Island	HM034892, HM034924, HM034936, HM034938, HM034940, KJ081981	8	Oh et al. 2013, Koh et al. 2014		1140
Hap_115	TAI	Taiwan	KJ082036	1	Koh et al. 2014		1140
Hap_116	TAI	Taiwan	KJ082037	1	Koh et al. 2014		1140
Hap_117	TAI	Taiwan	KJ082030	1	Koh et al. 2014		1140
Hap_118	TAI	Taiwan	KJ082031	3	Koh et al. 2014		1140
Hap_119	TAI	Taiwan	KJ082032	2	Koh et al. 2014		1140
Hap_120	TAI	Taiwan	KJ082033	4	Koh et al. 2014		1140
Hap_121	TAI	Taiwan	KJ082034	2	Koh et al. 2014		1140
Hap_114	TAI	Taiwan	AB096816, KJ082035	3	Suzuki et al. 2003, Koh et al. 2014		1140

## Sheet: Table S2
Late Pleistocene Expansion of Small Murid Rodents across the Palearctic in Relation to the Past Environmental Changes
Kozyra K, Zając T.M., Ansorge H., Wierzbicki H., Moska M., Stanko M., Stopka P.
Supplementary materials S1
Table S2. Indexes of the demographic history of the field striped mouse on the cyt b gene and goodness-of-fit test of expansion models.
Population	Tajima's D test			Fu's Fs			R2 - Ramos-Onsins & Rozas statistic
	Tajima's D	Tajima's D p-value	Statistical significance	Fs	P	Statistical significance	R2	R2 p-value	Statistical significance (**)		Statistical significance	all (excluding Fu's Fs)	Fs
Populations											*	p≤0,05	p≤0,02
All	-1.79840	0.00360	**	-23.54090	0.01060	**	0.029073	0.0000	***		**	p≤0,01	p≤0,01
Eurasia (continental)	-1.93617	0.00150	**	-23.79870	0.00370	**	0.026483	0.0010	***		***	p≤0,001	p≤0,001
Asia	-1.57610	0.01840	*	-23.60149	0.00570	**	0.037614	0.0050	**		ns.	Non significant	Non significant
Asia mainland	-1.72758	0.00900	**	-23.87693	0.00160	***	0.035544	0.004	**
Asia Islands	-0.49194	0.36140	ns.	-3.62923	0.20910	ns.	0.083006	0.2490	ns.
Europe	-2.08327	0.00140	**	-25.47187	0.00000	***	0.027273	0.002	**
Phylogenetic clades
Clade 1	-2.12051	0.00110	***	-24.90755	0.00010	***	0.024449	0.002	**
Clade 2	-1.64076	0.02760	*	2.58439	0.89520	ns.	0.046985	0.0151	*
Clade 3	-2.08900	0.00290	**	-24.87484	0	***	0.034893	0.0000	***
Clade 4	-0.84796	0.20390	ns.	-2.25161	0.20130	ns.	0.090220	0.118	ns.
Clade 5	-0.62029	0.29220	ns.	-1.24725	0.26220	ns.	0.127531	0.335	ns.
Clade 6	-1.53219	0.03640	*	-9.12997	0.01130	*	0.053724	0.0130	*
Clade 7	1.21920	0.91740	ns.	1.80196	0.79970	ns.	0.186480	0.977	ns.
Population	Sudden expansion - mismatch distribution			Goodness-of-fit tests
	Tau	Thetao	Theta1	Model SSD	Model (SSD) p-value	Statistical significance	Raggedness index	Raggedness p-value	Statistical significance
Populations
All	14.07031	4.34531	40.02441	0.00289	0.61920	ns.	0.00339	0.57220	ns.
Eurasia (continental)	15.03320	0.00000	32.76113	0.00610	0.31090	ns.	0.00676	0.28620	ns.
Asia	15.21094	4.31367	77.50977	0.00351	0.22290	ns.	0.00568	0.02300	*
Asia mainland	15.72852	0.00000	92.34375	0.01019	0.00880	**	0.01568	0.00010	***
Asia Islands	6.55078	3.54199	32.07266	0.02383	0.02700	*	0.01953	0.05470	*
Europe	2.12891	0.00000	99999.0	0.07568	0.00000	***	0.02436	0.95480	ns.
Phylogenetic clades
Clade 1	5.44336	1.36211	21.80664	0.00747	0.18700	ns.	0.01230	0.43770	ns.
Clade 2	3.00000	0.00000	0.07832	0.01623	0.08160	ns.	0.76328	0.75510	ns.
Clade 3	8.89648	0.01582	46.05225	0.00182	0.66390	ns.	0.00573	0.83300	ns.
Clade 4	11.94141	0.00703	39.53125	0.00773	0.40400	ns.	0.01537	0.45080	ns.
Clade 5	9.37109	0.00879	14.19922	0.01495	0.67770	ns.	0.02567	0.79730	ns.
Clade 6	8.30078	0.00000	71.71875	0.02303	0.00630	**	0.04550	0.00010	***
Clade 7	16.83008	0.00352	11.38120	0.02491	0.59230	ns.	0.01871	0.93550	ns.
Population	Spatial expansion - mismatch distribution			Goodness-of-fit tests
	Tau	Theta	M	Model SSD	Model (SSD) p-value	Statistical significance	Raggedness index	Raggedness p-value	Statistical significance
Populations
All	11.02482	8.04264	23.00374	0.00648	0.32820	ns.	0.00339	0.82370	ns.
Eurasia (continental)	11.96277	2.84145	21.23669	0.01351	0.01190	*	0.00676	0.69920	ns.
Asia	13.91813	5.68588	17.41975	0.00308	0.65770	ns.	0.00568	0.71660	ns.
Asia mainland	15.47883	0.02670	13.06878	0.00635	0.57240	ns.	0.01568	0.70010	ns.
Asia Islands	5.45099	5.28550	11.91093	0.02348	0.12090	ns.	0.01953	0.33700	ns.
Europe	2.12880	2.55756	99999.0	0.00725	0.22990	ns.	0.02436	0.18460	ns.
Phylogenetic clades
Clade 1	3.48371	3.08266	57.76863	0.00872	0.13990	ns.	0.01230	0.33220	ns.
Clade 2	9.24936	0.00072	0.16182	0.00474	0.25960	ns.	0.76328	0.75780	ns.
Clade 3	7.35615	1.34387	42.46151	0.00321	0.37530	ns.	0.00573	0.94030	ns.
Clade 4	10.91257	0.69394	15.28706	0.00914	0.57150	ns.	0.01537	0.87300	ns.
Clade 5	5.96852	3.09193	4.34449	0.01183	0.86880	ns.	0.02567	0.94270	ns.
Clade 6	8.11070	0.04896	24.50720	0.02227	0.02530	*	0.04550	0.04480	*
Clade 7	13.06630	5.77644	1.00904	0.02058	0.65230	ns.	0.01871	0.98810	ns.

## Sheet: Table S3
Late Pleistocene Expansion of Small Murid Rodents across the Palearctic in Relation to the Past Environmental Changes
Kozyra K, Zając T.M., Ansorge H., Wierzbicki H., Moska M., Stanko M., Stopka P.
Supplementary materials S1
Table S3. Genetic diversity indices of mtDNA (cyt b) calculated for populations, n – number of sequences, S – number of segregating sites, Eta - Total number of mutations, k – average number of differences, h – number of haplotypes, Hd – haplotype diversity, π– nucleotide diversity.
Population	n	S	Eta	k	h	Hd ± S.D.	π ± S.D.
A. agrarius - Palearctic	473	255	275	15.172	210	0.980±0.003	0.0133±0.0004
- Eurasia - Mainland	392	209	227	11.462	172	0.972±0.005	0.0101±0.0002
Asia	307	230	243	17.804	143	0.960±0.007	0.0156±0.0004
- Asia - Mainland	226	179	191	13.352	105	0.929±0.013	0.0117±0.0002
China	42	95	97	12.849	28	0.959±0.019	0.0113±0.0005
Mongolia	31	52	53	13.097	19	0.948±0.024	0.0115±0.0006
South Korea	49	75	76	8.007	36	0.985±0.008	0.0070±0.0005
- South Korea - mainland	34	58	58	6.160	26	0.984±0.011	0.0054±0.0006
- South Korea - remote islands	15	29	29	7.829	11	0.933±0.054	0.0069±0.0007
Russia/Kazakhstan	108	64	67	9.364	28	0.698±0.041	0.0082±0.0004
- Far East Russia	99	51	53	8.759	19	0.640±0.045	0.0077±0.0005
- West/Central Russia, Kazakhstan	9	23	23	5.667	9	1.000±0.052	0.0050±0.0013
Cheju Island	64	63	63	7.296	30	0.958±0.011	0.0064±0.0003
Taiwan	17	21	21	8.118	8	0.897±0.042	0.0071±0.0011
Europe	166	78	81	4.523	67	0.973±0.004	0.0040±0.0002
Czech Republic (one locality)	23	11	11	1.462	8	0.6760±0.103	0.0013±0.0003
Germany	17	21	22	5.250	12	0.9630±0.028	0.0046±0.0004
Poland	59	38	38	5.034	30	0.9640±0.010	0.0044±0.0002
Slovakia	55	19	19	2.843	14	0.885±0.019	0.0025±0.0003
Hungary/Serbia/Italy	9	16	16	6.444	4	0.694±0.147	0.0056±0.0011
